# Supplementary material for: Azospirillum brasilense and Zinc Rates Effect on Fungal Root Colonization and Yield of Wheat-Maize in Tropical Savannah Conditions
Source: Plants (Basel). 2022 Nov 18;11(22):3154. doi: 10.3390/plants11223154 (PMC9694232; doi:10.3390/plants11223154)
Supplement: Supplementary file 1 [file plants-11-03154-s001.zip]

Archive with 1 entries (1 files):
- plants-1972533-supplementary.pdf
